# Supplementary material for: Using a Modified Delphi Approach and Nominal Group Technique for Organisational Priority Setting of Evidence-Based Interventions That Advance Women in Healthcare Leadership
Source: Int J Environ Res Public Health. 2022 Nov 17;19(22):15202. doi: 10.3390/ijerph192215202 (PMC9690121; doi:10.3390/ijerph192215202)
Supplement: Supplementary file 1 [file ijerph-19-15202-s001.zip]

Archive with 1 entries (1 files):
- ijerph-1989743-supplementary.pdf
